# Supplementary material for: Microglial expression of CD83 governs cellular activation and restrains neuroinflammation in experimental autoimmune encephalomyelitis
Source: Nat Commun. 2023 Aug 1;14:4601. doi: 10.1038/s41467-023-40370-2 (PMC10394088; doi:10.1038/s41467-023-40370-2)
Supplement: Supplementary file 7 — Source data [file 41467_2023_40370_MOESM7_ESM.xlsx]

## Sheet: Fig 1b
Percentage gated on CD45+eGFP+ cells
B cells	CD4+ T cells	CD8+ T cells	Microglia	Monocytes	Granulocytes	NK cells
5.43	0.38	0.065	98.6	0.019	0	0.065
7.74	0.49	0.26	95.6	0.27	0.031	0.33
8.28	0.76	0.12	96.2	0.009	0	0.2
2.63	0.18	0.02	97.2	0.017	0	0.08

## Sheet: Fig1d
Fluorescence intensity (normalized to Cortex)
Cerebellum	Cortex	Hippocampus	Spinal Cord	Brain stem
1.24126	1.01011	0.900256	1.46023	n.a.
1.33061	1.05489	0.992653	1.42681	1.28865
1.30776	0.931744	0.890943	1.56846	1.40871
1.23478	1.00326	1.00377	1.31129	1.25059
1.29446	0.945197	1.03844	1.40527	1.16437
1.14352	1.06404	0.938079	1.37631	1.11536
1.1473	0.990764	0.970168	1.28507	1.10314

## Sheet: Fig 2a
Median CD83
4 °C	37 °C
250	705
252	593
246	634

## Sheet: Fig 2b
Fluorescence intesity (Median)
Healthy	EAE
5765.81	7990.54
5985.21	10846.5
5082	7059.08
5404	9259
	7284
	7748

## Sheet: Fig 2c
Fluorescence intesity (Median)
Healthy	EAE
167.737	225
167.737	223
169.147	208
169.147	204
	210
	219

## Sheet: Fig 2f
	eGFP Fluorescence intesity (Median)
	Healthy		EAE peak			EAE recovery
Cortex	2099	1985	3314	2201	2707	3075	2377	2971
Cerebellum	2379	2231	4539	3695	5369	5634	3769	5038
Brain stem	2016	2384	5687	4369	5590	7038	4821	6009
Spinal cord	2549	2537	6269	4462	6574	10924	7114	9669
	% CD11c+ Microglia
	Healthy		EAE peak			EAE recovery
Cortex	2.22	0.98	49.8	8.87	14	19.3	2.46	5.25
Cerebellum	1.76	0.93	65.1	54.3	43.8	24.7	5.57	21.2
Brain stem	1.06	1.85	69.3	40.2	57	39.2	12.6	23.6
Spinal cord	1.69	1.34	72.5	82.9	64.7	62.1	29.5	47.7

## Sheet: Fig 2g
Normalized Reads
Healthy	Initiation	Peak	Remission	Recovery	Relapse
67.5683	45.7731	101.782	220.716	220.559	106.383
87.0592	204.501	72.3931	148.958	144.727	124.978
85.8606	72.0855	147.933	111.732	78.182	130.833
61.6239	117.047	230.07	142.68	184.138	165.513
75.2094		128.379	147.587	129.417
51.2668		117.624	175.561
			218.281
			209.139

## Sheet: Fig 3b
Cd83 expression (relative to CD83wt)
CD83wtCre	CD83ΔMG
0.938221	0.003443
1.42208	0.014458
0.957935	0.011187
0.998615	0.027167
0.783497	0.000107
0.928474	0.001073
1.20081	0.00138
0.870712	0.002683
1.23054	4.00633e-06
1.0224	0.000469024
0.747063	0.00807884
	0.00106226

## Sheet: Fig 3c
		Relative expression (compared to CD83wtCre)
		Entpd1
		CD83wtCre	CD83ΔMG
		1.07046	0.789612
		1.19399	0.783914
		1.04963	0.832142
		0.900465	0.739978
		0.785453	0.84142
		0.95239	1.05158
		0.950427	0.843143
		1.09718	0.773446
		1.1355	0.782695
		0.976029	0.447309
		0.888475	0.774972
			0.514475

## Sheet: Fig 3d
Relative expression (compared to CD83wtCre)
Trem2		Lpl
CD83wtCre	CD83ΔMG	CD83wtCre	CD83ΔMG
0.954224	0.872587	0.721064	0.331263
1.03501	0.890914	1.11052	0.829939
0.884114	1.01947	0.771743	0.251895
0.861728	0.848818	1.1884	0.575575
1.26492	0.829272	1.20827	1.11146
0.929665	1.04699	0.744064	0.84499
0.98389	1.10103	1.17809	0.963948
1.08645	0.797621	1.07784	0.984169
1.22512	0.863295	0.478271	0.452442
0.863832	0.77471	1.26796	0.162339
0.911053	0.859205	1.22132	0.584564
	0.841227		1.04341

[truncated: 33 more sheets: Fig 3e, Fig 3g+h, Fig 3i, Fig 5a, Fig 5b, Fig 5h, Fig 5i, Fig 6b, Fig 6d, Fig 6e, Fig 6f, Fig 6g, Supplementary Fig 1e, Supplementary Fig 1f, Supplementary Fig 2c, Supplementary Fig 2d, Supplementary Fig 2e, Supplementary Fig 2f, Supplementary Fig 2g, Supplementary Fig 3b …]
